# Supplementary material for: Mesoporous Silica and Titania-Based Materials for Stability Enhancement of Polyphenols
Source: Materials (Basel). 2021 Oct 28;14(21):6457. doi: 10.3390/ma14216457 (PMC8585155; doi:10.3390/ma14216457)
Supplement: Supplementary file 1 [file materials-14-06457-s001.zip]

Archive with 1 entries (1 files):
- materials-1421477-supplementary.pdf
